# Supplementary material for: Differences between hard and soft phylogenetic data
Source: Proc Biol Sci. 2017 Dec 13;284(1869):20172150. doi: 10.1098/rspb.2017.2150 (PMC5745416; doi:10.1098/rspb.2017.2150)
Supplement: Supplementary Information [file rspb20172150supp1.xls]

## Sheet: Sheet1
Supplementary Information
Sansom and Wills
Differences between hard and soft phylogenetic data

## Sheet: Datasets
Morphological Dataset Source							Edited Data Matrix			Distance Tests		Molecular Dataset Source								Overlap
Author	Year	Title	Publication		Classification	Ingroup	Taxa	Characters	Soft:Hard	ILD p	IRD p	Author	Year	Title	Publication			Genes		Taxa	Informative Soft Characters	Informative Hard Characters	MWW of ris p
Shirai	1996	Phylogenetic Interrelationships of Neoselachians (Chondrichthyes: Euselachii)	Interrelationships of Fishes	pp.9-34	Chondrichthyes	Neoselachi	51	105	0.314286	0.055	0.02196	Velez-Zuaro, Agnarsson	2011	Shark tales: A molecular species-level phylogeny of sharks (Selachimorpha, Chondrichthyes)	Molecular Phylogenetics and Evolution	58:207-217	Fig 3	16S, Cytb, COI, NADH2, RAG1	Baysian, Majority rule	32	27	62	0.9245
Klug	2010	Monophyly, phylogeny and systematic position of the †Synechodontiformes (Chondrichthyes, Neoselachii)	Zoologica Scripta	39:37-49	Chondrichthyes	Squalomorphi	19	110	0.345455	0.1	0.12375	Velez-Zuaro, Agnarsson	2011	Shark tales: A molecular species-level phylogeny of sharks (Selachimorpha, Chondrichthyes)	Molecular Phylogenetics and Evolution	58:207-217	Fig 3	16S, Cytb, COI, NADH2, RAG1	Baysian, Majority rule	17	36	72	0.2194
Goto	2001	Comparative Anatomy, Phylogeny and Cladistic Classification of the Order Orectolobiformes (Chondrichthyes, Elasmobranchii)	Memoirs of the Graduate School of Fisheries Sciences, Hokkaido University	48:1-100	Chondrichthyes	Orectolobiformes	16	126	0.460317	0.16	0.53293	Velez-Zuaro, Agnarsson	2011	Shark tales: A molecular species-level phylogeny of sharks (Selachimorpha, Chondrichthyes)	Molecular Phylogenetics and Evolution	58:207-217	Fig 3	16S, Cytb, COI, NADH2, RAG1	Baysian, Majority rule	9	32	43	0.01426
McEachran et al	1996	Interrelationships of the Batoid Fishes (Chondrichthyes: Batoidea)	Interrelationships of Fishes	pp.63-84	Chondrichthyes	Batoidea	26	55	0.236364	0.217	0.00798	Aschliman et al	2012	Body plan convergence in the evolution of skates and rays (Chondrichthyes: Batoidea)	Molecular Phylogenetics and Evolution	63:28-42	Fig 1	mitochondrial genomes, RAG1, SCFD2	Bayesian	25	12	41	0.7857
Gonzalez-Isais & Dominguez	2004	Comparative Anatomy of the Superfamily Myliobatoidea (Chondrichthyes) With Some Comments on Phylogeny	Journal of Morphology	262:517-535	Chondrichthyes	Myliobatoidea	17	70	0.271429	0.16	0.08184	Aschliman et al/Poortvliet et al	2012/2015	A dated molecular phylogeny of manta and devil rays (Mobulidae) based on mitogenome and nuclear sequences	Molecular Phylogenetics and Evolution	83:72-85	Fig 1/Fig 2	mitochondrial genomes, RAG1, SCFD2/mitochondrial genomes, RAG1, HEMO	Bayesian	14	18	47	0.931
Diogo	2007	N/A	The Origin of Higher Clades	p.388	Non-acanthopterygian actinopterygii	Actinopterygii	73	270	0.455556	0.557	0.72255	Near et al	2012	Resolution of ray-finned fish phylogeny and timing of diversification	Proceedings of the National Academy of Sciences	109:13698-13703	Fig S1	9 nuclear genes	Bayesian	38	60	103	0.824
Diogo	2005	N/A	Morphological Evolution, Adaptations, Homoplasies, Constraints and Evolutionary trends	p.502	Non-acanthopterygian actinopterygii	Siluriformes	75	278	0.327338	0.367	0.62874	Sullivan et al	2006	A phylogenetic analysis of the major groups of catWshes (Teleostei: Siluriformes) using rag1 and rag2 nuclear gene sequences	Molecular Phylogenetics and Evolution	41:636-662		RAG1, RAG2	three types	43	67	125	0.5389
Davis	2010	Evolutionary relationships of the Aulopiformes (Euteleostei: Cyclosquamata): a molecular and total evidence approach	Origin and Phlyogenetic Interrelationships of Teleosts (eds Nelson, Schultze, Wilson)	pp.431-470	Non-acanthopterygian actinopterygii	Aulopiformes	43	139	0.223022	0.765	0.13373	Same	-	-	-	-	Fig 6	RAG1, zic1, ENC1, plag12, COI	Bayesian	33	30	100	0.7305
Yamaguchi	2000	Phylogenetic analyses of myctophid fishes using morphological characters: Progress, problems,and future perspectives	Japanese Journal of Ichthyology	47:87-107	Non-acanthopterygian actinopterygii	Myctophidae	34	54	0.555556	0.767	0.46507	Denton	2014	Seven-locus molecular phylogeny of Myctophiformes (Teleostei; Scopelomorpha) highlights the utility of the order for studies of deep-sea evolution	Molecular Phylogenetics and Evolution	76:270-292	Figs 2-7	bmp4, COI, glyt, H3, myh6, tbr1, zic1	Bayesian	32	28	24	0.01787
Endo	2002	Phylogeny of the Order Gadiformes (Teleostei, Paracanthopterygii)	Memoirs of the Graduate School of Fisheries Sciences, Hokkaido University	49:75-149	Non-acanthopterygian actinopterygii	Gadiformes	22	38	0.421053	0.881	0.07984	Roa-Varon & Orti	2009	Phylogenetic relationships among families of Gadiformes (Teleostei, Paracanthopterygii) based on nuclear and mitochondrial data	Molecular Phylogenetics and Evolution	52:688-704	Fig 2	12S, 16S, RAG1	ML	18	15	22	0.6891
Hertwig	2008	Phylogeny of the Cyprinodontiformes (Teleostei, Atherinomorpha):	Zoologica Scripta	37:141-174	Acanthopterygii	Cyprinodontiformes	69	171	0.409357	0.006	0.00798	Pohl et al	2015	Multigene phylogeny of cyprinodontiform fishes suggests continental radiations and a rogue taxon position of Pantanodon	Vertebrate Zoology	65:37-44	Fig 1	16S, Cox1, RAG1, SREB2, GLYT	Bayesian	23	48	83	7.034e-07
Costa	2006	Descriptive morphology and phylogenetic relationships among species of the Neotropical annual killifish genera Nematolebias and Simpsonichthys (Cyprinodontiformes: Aplocheiloidei: Rivulidae)	Neotropical Ichthyology	4:1-26	Acanthopterygii	Simpsonichthys	44	109	0.394495	0.001	0.002	Ponzetto et al	2016	Phylogenetic relationships of Simpsonichthys subgenera (Cyprinodontiformes, Rivulidae), including a proposal for a new genus	Zoologica Scripta	45:394-406	Fig 3	ATPase 6,8	ML	18	22	28	0.8977
Shinohara & Imamura	2005	Anatomical description and phylogenetic classification of the orbicular velvetfishes (Scorpaenoidea: Caracanthus)	Ichthyological Research	52:64-76	Acanthopterygii	Scorpaenoidei	45	109	0.284404	0.029	0.002	Smith and Wheeler	2004	Polyphyly of the mail-cheeked fishes (Teleostei: Scorpaeniformes): evidence from mitochondrial and nuclear sequence data	Molecular Phylogenetics and Evolution	32:727-646	Fig 2	12S,16S, 28S, tRNA-Val, H3, TMO-4c4	parsimony	22	23	59	0.2437
Ayache & Near	2009	The Utility of Morphological Data in Resolving Phylogenetic Relationships of Darters as Exemplified with Etheostoma	Bulletin of the Peabody Museum of Natural History	50:327-346	Acanthopterygii	Etheostoma	86	135	0.422222	0.001	0.1497	Near et al	2011	Phylogeny and Temporal Diversification of Darters (Percidae: Etheostomatinae)	Systematic Biology	60:565-595	Fig 3	cytb, S7,RAG1	Bayesian	80	57	74	0.0121
Westneat	1993	Phylogenetic relationships of the tribe Cheilinini (Labridae: Perciformes)	Bulletin of Marine Science	52:351-394	Acanthopterygii	Cheilinini	24	84	0.202381	0.057	0.10379	Cowman et al	2009	Dating the evolutionary origins of wrasse lineages (Labridae) and the rise of trophic novelty on coral reefs	Molecular Phylogenetics and Evolution	52:621-631]	Fig 1	12S, 16S, RAG2, TMO4c4	ML	15	14	56	0.003311
Wilkinson	1997	Characters congruence and quality: a study of neuroanatomical and traditional data in caeclian phylogeny	Biological Review	72:423-470	Amphibia	Gynophiona	18	70	0.514286	0.479	0.27745	Pyron et al	2011	A large-scale phylogeny of Amphibia including over 2800 species, and a revised classification of extant frogs, salamanders, and caecilians	Molecular Phylogenetics and Evolution	61:543-583	Fig 2a	12S, 16S, cytb, RAG1, TYR, RHOD1, SIA, POMC, H3A, CXCR4, NCX1, SLC8A3	ML	17	36	34	0.08025
Wiens et al	2005	Ontogeny Discombobulates Phylogeny: Paedomorphosis and Higher-Level Salamander Relationships	Systematic Biology	54:91-110	Amphibia	Caudata	26	258	0.264	0.112	0.63074	Pyron et al	2011	A large-scale phylogeny of Amphibia including over 2800 species, and a revised classification of extant frogs, salamanders, and caecilians	Molecular Phylogenetics and Evolution	61:543-583	Fig 2	12S, 16S, cytb, RAG1, TYR, RHOD1, SIA, POMC, H3A, CXCR4, NCX1, SLC8A3	ML	26	66	182	0.3291
Titus & Larson	1995	A MOLECULAR PHYLOGENETIC PERSPECTIVE ON THE EVOLUTIONARY RADIATION OF THE SALAMANDER FAMILY SALAMANDRIDAE	Systematic Biology	44:125-151	Amphibia	Salamandridae	18	44	0.681818	0.71	0.61078	Pyron et al	2011	A large-scale phylogeny of Amphibia including over 2800 species, and a revised classification of extant frogs, salamanders, and caecilians	Molecular Phylogenetics and Evolution	61:543-583	Fig 2	12S, 16S, cytb, RAG1, TYR, RHOD1, SIA, POMC, H3A, CXCR4, NCX1, SLC8A3	ML	18	29	14	0.3169
Jackman et al	1997	Phylogenetic Relationships of Bolitoglossine Salamanders: A Demonstration of the Effects of Combining Morphological and Molecular Data Sets	Molecular Biology and Evolution	14:883-891	Amphibia	Bolitoglossini	10	36	0.527778	0.189	0.47904	Jackman et al	1997	-	-	-	Fig 6	cytb	ML	10	19	17	0.02662
Mendelson et al	2000	Phylogenetic relationships among marsupial frog genera (Anura: Hylidae	Zoological Journal of the Linnean Society	128:125-148	Amphibia	Hemiphractinae	23	48	0.208333	0.2	0.00399	Pyron et al	2011	A large-scale phylogeny of Amphibia including over 2800 species, and a revised classification of extant frogs, salamanders, and caecilians	Molecular Phylogenetics and Evolution	61:543-583	Fig 2	12S, 16S, cytb, RAG1, TYR, RHOD1, SIA, POMC, H3A, CXCR4, NCX1, SLC8A3	ML	17	9	33	0.4039
Wiens et al	2005	Hylid Frog Phylogeny and Sampling Strategies for Speciose Clades	Systematic Biology	54:719-748	Amphibia	Hylidae	43	132	0.30303	0.001	0.01597	Pyron et al	2011	A large-scale phylogeny of Amphibia including over 2800 species, and a revised classification of extant frogs, salamanders, and caecilians	Molecular Phylogenetics and Evolution	61:543-583	Fig 2	12S, 16S, cytb, RAG1, TYR, RHOD1, SIA, POMC, H3A, CXCR4, NCX1, SLC8A3	ML	43	40	92	0.3291
Ponssa	2008	Cladistic analysis and osteological descriptions of the frog species in the Leptodactylus fuscus species group (Anura, Leptodactylidae)	Journal of Zoological Systematics and Evolutionary Research	46:249-266	Amphibia	Leptodactylus	18	64	0.40625	0.004	0.22754	Pyron et al	2011	A large-scale phylogeny of Amphibia including over 2800 species, and a revised classification of extant frogs, salamanders, and caecilians	Molecular Phylogenetics and Evolution	61:543-583	Fig 2	12S, 16S, cytb, RAG1, TYR, RHOD1, SIA, POMC, H3A, CXCR4, NCX1, SLC8A3	ML	15	26	35	0.8344
Scott	2005	A phylogeny of ranid frogs (Anura: Ranoidea: Ranidae), based on a simultaneous analysis of morphological and molecular data	Cladistics	21:507-574	Amphibia	Ranidae	74	178	0.365169	0.008	0.8503	Pyron et al	2011	A large-scale phylogeny of Amphibia including over 2800 species, and a revised classification of extant frogs, salamanders, and caecilians	Molecular Phylogenetics and Evolution	61:543-583	Fig 2	12S, 16S, cytb, RAG1, TYR, RHOD1, SIA, POMC, H3A, CXCR4, NCX1, SLC8A3	ML	69	65	113	0.1859
Stephen & Wiens	2003	Ecological diversification and phylogeny of emydid turtles	Biological Journal of the Linnean Society	79:577-610	Chelonia	Emydidae	44	218	0.222222	0.055	0.88822	-	-	-	-	-	Fig 3	16S, cytb, NADH4	ML	21	39	153	0.4693
Lee	2005	Squamate phylogeny, taxon sampling, and data congruence	Organisms, Diversity & Evolution	5:25-45	Lepidosauria	Squamata	18	289	0.484429	0.001	0.27944	Pyron et al	2013	A phylogeny and revised classification of Squamata, including 4161 species of lizards and snakes	BMC Evolutionary Biology	13:93	Fig 1	12S, 16S, cytb, NADH2, NADH4, BDNF, c-mos, NT3, PDC, R35, RAG1, RAG2	ML	18	140	148	0.02192
Frost et al	2001	Total Evidence, Sequence Alignment, Evolution of Polychrotid Lizards, and a Reclassification of the Iguania (Squamata: Iguania)	American Museum Novitates	3343:1-38	Lepidosauria	Iguania	40	82	0.609756	0.38	0.68663	Pyron et al	2013	A phylogeny and revised classification of Squamata, including 4161 species of lizards and snakes	BMC Evolutionary Biology	13:93	Fig 1	12S, 16S, cytb, NADH2, NADH4, BDNF, c-mos, NT3, PDC, R35, RAG1, RAG2	ML	26	47	31	0.3152
Frost et al	2001	Phylogenetics of the Lizard Genus Tropidurus (Squamata: Tropiduridae: Tropidurinae): Direct Optimization, Descriptive Efficiency, and Sensitivity Analysis of Congruence Between Molecular Data and Morphology	Molecular Phylogenetics and Evolution	21:352-371	Lepidosauria	Tropidurus	26	85	0.6	0.005	0.05589	Pyron et al	2013	A phylogeny and revised classification of Squamata, including 4161 species of lizards and snakes	BMC Evolutionary Biology	13:93	Fig 1	12S, 16S, cytb, NADH2, NADH4, BDNF, c-mos, NT3, PDC, R35, RAG1, RAG2	ML	19	42	31	0.175
Wiens & Reeder	1997	Phylogeny of the Spiny Lizards (Sceloporus) Based on Molecular and Morphological Evidence	Herpetological Monographs	11:1-101	Lepidosauria	Sceloporus	104	201	0.751244	0.001	0.19361	Pyron et al	2013	A phylogeny and revised classification of Squamata, including 4161 species of lizards and snakes	BMC Evolutionary Biology	13:93	Fig 1	12S, 16S, cytb, NADH2, NADH4, BDNF, c-mos, NT3, PDC, R35, RAG1, RAG2	ML	75	150	50	0.9944
Lee & Scanlon	2002	Snake phylogeny based on osteology, soft anatomy and ecology	Biological Reviews	77:333-401	Lepidosauria	Serpentes	19	252	0.198413	0.276	0.499	Pyron et al	2013	A phylogeny and revised classification of Squamata, including 4161 species of lizards and snakes	BMC Evolutionary Biology	13:93	Fig 1	12S, 16S, cytb, NADH2, NADH4, BDNF, c-mos, NT3, PDC, R35, RAG1, RAG2	ML	19	50	202	0.6824
Scanlon & Lee	2004	Phylogeny of Australasian venomous snakes (Colubroidea, Elapidae, Hydrophiinae) based on phenotypic and molecular evidence	Zoologica Scripta	33:335-366	Lepidosauria	Hydrophiinae	43	87	0.528736	0.001	0.06188	Pyron et al	2013	A phylogeny and revised classification of Squamata, including 4161 species of lizards and snakes	BMC Evolutionary Biology	13:93	Fig 1	12S, 16S, cytb, NADH2, NADH4, BDNF, c-mos, NT3, PDC, R35, RAG1, RAG2	ML	32	46	39	0.08326
Livezey & Zusi	2006	Higher-order phylogeny of modern birds (Theropoda, Aves: Neornithes) based on comparative anatomy: I. Methods and characters.	Zoological Journal of the Linnean Society	149:1-95	Aves	Neornithines	145	1974	0.221378	0.003	0.654691	Prum et al	2015	A comprehensive phylogeny of birds (Aves) using targeted next-generation DNA sequencing	Nature	526:569	Fig 1	259 nuclear loci	Bayesian	82	396	1413	0.5828
Ksepka	2009	Broken gears in the avian molecular clock: new phylogenetic analyses support stem galliform status for Gallinuloides wyomingensis	Cladistics	25:173-197	Aves	Galliformes	60	119	0.252101	0.032	0.004	Crowe et al	2008	Phylogenetics, biogeography and classification of, and character evolution in, gamebirds (Aves: Galliformes): effects of character exclusion, data partitioning and missing data	Cladistics	22:495-532	Fig 4	cytb, NADH2, 12S, CR, OVO-G	Bayesian	44	28	79	0.1119
Livezey	1996	A PHYLOGENETIC ANALYSIS OF GEESE AND SWANS (ANSERIFORMES: ANSERINAE), INCLUDING SELECTED FOSSIL SPECIES	Systematic Biology	45:415-450	Aves	Anserinae	31	101	0.648649	0.904	0.30938	Gonzalez et al	2009	Phylogenetic relationships based on two mitochondrial genes and hybridization patterns in Anatidae	Journal of Zoology	279:310-318	Fig 1	cytb, NADH2	ML	24	65	26	0.003804
Livezey	1998	A Phylogenetic Analysis of the Gruiformes (Aves) Based on Morphological Characters, with an Emphasis on the Rails (Rallidae)	Philosophical Transactions of the Royal Society B	353:2077-2151	Aves	Gruiformes	52	266	0.342105	0.026	0.05389	Garcia-R et al	2014	Deep global evolutionary radiation in birds: Diversification and trait evolution in the cosmopolitan bird family Rallidae	Molecular Phylogenetics and Evolution	81:96-108	Fig 1	cytb, COI, 16S, FGB7, RAG1	ML	32	72	141	2.492e-06
Livezey	2009	Phylogenetics of modern shorebirds (Charadriformes) based on phenotypic evidence: I-Characterization	Bulletin of the Carnegie Museum of Natural History	40:1-96	Aves	Charadriformes	223	930	0.56129	0.909	NA	Baker et al	2007	Phylogenetic relationships and divergence times of Charadriiformes genera: multigene evidence for the Cretaceous origin of at least 14 clades of shorebirds	Biology Letters	3:205-209	Fig 1	12s, NADH2, cytb, RAG1	Bayesian	63	288	374	2.2e-16
Mayr	2005	Tertiary plotopterids (Aves, Plotopteridae) and a novel hypothesis on the phylogenetic relationships of penguins (Spheniscidae)	Journal of Zoological Systematics and Evolutionary Research	43:61-71	Aves	Pelicaniformes	18	61	0.245902	0.717	0.05389	Prum et al	2015	A comprehensive phylogeny of birds (Aves) using targeted next-generation DNA sequencing	Nature	526:569	Fig 1	259 nuclear loci	Bayesian	18	15	45	0.4097
Novacek	1992	FOSSILS, TOPOLOGIES, MISSING DATA, AND THE HIGHER LEVEL PHYLOGENY OF EUTHERIAN MAMMALS	Systematic Biology	41:58-73	Mammalia	Eutheria	18	60	0.333333	0.156	0.38723	Meredith et al	2011	Impacts of the Cretaceous Terrestrial Revolution and KPg Extinction on Mammal Diversification	Science	334:521	Fig 1	25 gene fragments, amino acid sequences	Bayesian	18	20	40	0.01426
Voss & Jansa	2009	PHYLOGENETIC RELATIONSHIPS AND CLASSIFICATION OF DIDELPHID MARSUPIALS, AN EXTANT RADIATION OF NEW WORLD METATHERIAN MAMMALS	Bulletin of the America Museum of Natural History	322:1-54	Mammalia	Didelphidae	49	115	0.295652	0.096	0.002	May-Collado et al	2011	Mammals from ‘down under’: a multi-gene species-level phylogeny of marsupial mammals (Mammalia, Metatheria)	PeerJ	3:e805	Fig 2-4	cytb, 12S, 16S, COI, NADH2, ApoB, vWF, IRBP, RAG1, BRCA1, PRM1	Bayesian	47	34	80	0.02803
Weksler	2006	PHYLOGENETIC RELATIONSHIPS OF ORYZOMINE RODENTS (MUROIDEA: SIGMODONTINAE): SEPARATE AND COMBINED ANALYSES OF MORPHOLOGICAL AND MOLECULAR DATA	Bulletin of the America Museum of Natural History	296:1-48	Mammalia	Oryzomyini	27	83	0.325301	0.932	0.58683	Fabre et al	2012	A glimpse on the pattern of rodent diversification: a phylogenetic approach	BMC Evolutionary Biology	12;88	Fig S8-9	Cytb, IRBP, ND1	ML	25	27	56	0.04369
Carleton	1980	Phylogenetic Relationships in Neotomine-Peromyscine Rodents (Muroidea) and a Reappraisal of the Dichotomy within New World Cricetinae	Miscellaneous Publications Museum of Zoology, University of Michigan	157:1-149	Mammalia	Muriodea	63	77	0.467532	0.019	NA	Fabre et al	2012	A glimpse on the pattern of rodent diversification: a phylogenetic approach	BMC Evolutionary Biology	12;88	Fig S8-9	Cytb, IRBP, ND1	ML	58	36	41	0.7244
Wetterer et al	2000	PHYLOGENY OF PHYLLOSTOMID BATS (MAMMALIA: CHIROPTERA): DATA FROM DIVERSE MORPHOLOGICAL SYSTEMS, SEX CHROMOSOMES, AND RESTRICTION SITES	Bulletin of the America Museum of Natural History	248:1-200	Mammalia	Phyllostomidae	31	115	0.765217	0.069	0.57285	Baker et al	2003	Diversification among New World Leaf-Nosed bats	Occasional Papers, Museum of Texas Tech University	230:1-32	Fig 5	12S, 16S, tRNA Val, RAG2	Bayesian	25	77	25	0.5168
Carstens et al	2002	A Phylogeny of the Neotropical Nectar-Feeding Bats (Chiroptera: Phyllostomidae) Based on Morphological and Molecular Data	Journal of Mammalian Evolution	9:23-53	Mammalia	Glossophaginae	39	118	0.483051	0.083	0.77046	Datzmann et al	2010	Evolution of nectarivory in phyllostomid bats (Phyllostomidae Gray, 1825, Chiroptera: Mammalia)	BMC Evolutionary Biology	10;165	Fig 3	12S, 16S, tRNA Val, RAG2, VWF, BRCA1, PLCB4, PEPCK, NADH1. tRNA Leu, COI	ML	18	55	48	0.02076
Simmons & Conway	2001	PHYLOGENETIC RELATIONSHIPS OF MORMOOPID BATS (CHIROPTERA: MORMOOPIDAE) BASED ON MORPHOLOGICAL DATA	Bulletin of the America Museum of Natural History	258:1-97	Mammalia	Mormoopidae	14	153	0.437908	0.976	0.93613	Agnarsson et al	2011	A time-calibrated species-level phylogeny of bats (Chiroptera, Mammalia)	PLOS Currents Tree of Life	1	Fig 4	cytb	Bayesian	14	66	86	0.03077
Shoshani et al	1996	Primate Phylogeny: Morphological vs Molecular Results	Molecular Phylogenetics and Evolution	5:102-154	Mammalia	Anthropoidea	14	154	0.383117	0.726	0.55689	Perelman et al	2011	A Molecular Phylogeny of Living Primates	PLOS Genetics	7:e1001342	Fig 3	54 genes	ML	14	59	95	0.1617
Messenger & McGuire	1998	Morphology, Molecules, and the Phylogenetics of Cetaceans	Systematic Biology	47:90-124	Mammalia	Cetacea	51	181	0.314917	0.066	0.08982	McGowan et al	2009	Divergence date estimation and a comprehensive molecular tree of extant cetaceans	Molecular Phylogenetics and Evolution	53:891-906	Fig 2	45 genes	Bayesian	45	48	108	0.003878
Zrzavy & Ricánková	2004	Phylogeny of Recent Canidae (Mammalia, Carnivora): relative reliability and utility of morphological and molecular datasets	Zoologica Scripta	33:311-333	Mammalia	Canidae	10	129	0.534884	0.127	0.66667	Bardeleben et al	2005	A molecular phylogeny of the Canidae based on six nuclear loci	Molecular Phylogenetics and Evolution	37:815-831	Fig 1	CHRNA1, CYP1A1, FES, GHR, VTN, TRSP	ML	10	69	60	0.1046
Gaubert et al	2005	Mosaics of convergences and noise in morphological phylogenies: What's in a viverrid-like carnivoran?	Systematic Biology	54:865-894	Mammalia	Feliformia	44	330	0.209091	0.001	0.02994	Gaubert & Cordeiro-Estrela	2006	Phylogenetic systematics and tempo of evolution of the Viverrinae (Mammalia, Carnivora, Viverridae) within feliformians: implications for faunal exchanges between Asia and Africa.	Molecular Phylogenetics and Evolution	41:266-278	Fig 2	cytb, Tri1, IRBP1	Batesian	27	65	226	0.01958
Littlewood & Smith	1995	A combined morphological and molecular phylogeny for sea urchins (Echinoidea: Echinodermata)	Philosophical Transactions of the Royal Society B	347:213-234	Echinodermata	Echinoidea	17	67	0.268657	0.17	0.0479	Smith ey al	2006	Testing the Molecular Clock: Molecular and Paleontological Estimates of Divergence Times in the Echinoidea (Echinodermata)	Molecular Biology and Evolution	23:1832-1851	Fig 2	16S, 18S, 28S	ML	13	17	44	0.8106
Giribet and Wheeler	2002	On bivalve phylogeny: a high-level analysis of the Bivalvia (Mollusca) based on combined morphology and DNA sequence data	Invertebrate Biology	121:271-324	Bivalvia	Bivalvia	68	168	0.672619	0.019	0.7485	Combosch et al	2017	A family-level Tree of Life for bivalves based on a Sanger-sequencing approach	Molecular Phylogenetics and Evolution	107:191-208	Fig 2	18S, 28S, 16S, H3, COI	ML	54	104	53	0.5431
Temkin	2006	Morphological perspective on the classification and evolution of Recent Pterioidea (Mollusca: Bivalvia)	Zoological Journal of the Linnean Society	148:253-312	Bivalvia	Pterioidea	19	103	0.572816	0.001	0.03593	Temkin et al	2010	Molecular phylogeny of pearl oysters and their relatives (Mollusca, Bivalvia, Pterioidea)	BMC Evolutionary Biology	10;342	Fig 8	18S, 28S, 16S, H3	ML	19	59	44	0.7005
Graf & Cummings	2006	Palaeoheterodont diversity (Mollusca: Trigonioida + Unionoida): what we know and what we wish we knew about freshwater mussel evolution	Zoological Journal of the Linnean Society	148:343-394	Bivalvia	Palaeoheterodonta	37	48	0.725	0.01	0.1996	Hoeh et al	2009	Palaeoheterodont Phylogeny, Character Evolution, Diversity and Phylogenetic Classification: A Reflection on Methods of Analysis	Malacologia	51:307-317	Fig 6	28S, COI	ML	37	48	11	0.001814
Monari	2009	Phylogeny and biogeography of pholadid bivalve Barnea (Anchomasa) with considerations on the phylogeny of Pholadoidea	Acta Palaeontological Polonica	54:315-335	Bivalvia	Pholadoidea	29	40	0.275	1	0.15968	Distel et al	2011	Molecular phylogeny of Pholadoidea Lamarck, 1809 supports a single origin for xylotrophy (wood feeding) and xylotrophic bacterial endosymbiosis in Bivalvia	Molecular Phylogenetics and Evolution	61:245-254	Fig 2	18S, 28S	ML	17	11	26	0.8077
Korniushin & Glaubrecht	2002	Phylogenetic analysis based on the morphology of viviparous freshwater clams of the family Sphaeriidae (Mollusca, Bivalvia, Veneroida)	Zoologica Scripta	31:415-459	Bivalvia	Sphaeriidae	50	69	0.768116	0.733	0.4711	Clewing et al	2013	Molecular Phylogeny and Biogeography of a High Mountain Bivalve Fauna: The Sphaeriidae of the Tibetan Plateau	Malacologia	56:231-252	Fig 12	16S, 28S, COI	Bayesian	30	42	12	0.9391
Harper et al	2000	Relationships between the extant Anomalodesmata: a cladistic test	Zoological Journal of the Linnean Society	148:395-420	Bivalvia	Anomalodesmata	16	43	0.581395	0.007	0.61876	Combosch et al	2017	A family-level Tree of Life for bivalves based on a Sanger-sequencing approach	Molecular Phylogenetics and Evolution	107:191-208	Fig 3	18S, 28S, 16S, H3, COI	ML	13	23	17	0.5327
Hickman	1996	Phylogeny and patterns of evolutionary radiation in trochoidean gastropods	Origin and Evolutionary Radiation of the Mollusca (ed. Taylor)	pp.177-198	Gastropoda	Turbinidae	11	32	0.75	0.053	0.03593	Williams et al	2008	Molecular systematics of Vetigastropoda: Trochidae, Turbinidae and Trochoidea redefined	Zoologica Scripta	37:483-506	Fig 4	18S, 28S, COI	Bayesian	10	24	8	0.643
Emberton	1995	When shells do not tell: 145 million years of evolution in North land snails, with a revision and conservation prioritiesAmerica’s polygyrid	Malacologia	37:69-110	Gastropoda	Polygyridae	51	58	0.793103	0.593	0.2016	Perez et al	2013	BioOne sees sustainable scholarly publishing as an inherently collaborative enterprise connecting authors, nonprofit publishers, academic institutions, research libraries, and research funders in the common goal of maximizing access to critical research. Molecular Phylogeny, Evolution of Shell Shape, and DNA Barcoding in Polygyridae (Gastropoda: Pulmonata), an Endemic North American Clade of Land…	American Malacological Bulletin	32:1-31	Fig 4	16S, 12S, 28S, COI, cytB, H3	ML	43	40	10	0.6736
Collin	2003	The utility of morphological characters in gastropod phylogenetics: an example from the Calyptraeidae	Biological Journal of the Linnean Society	78:541-593	Gastropoda	Calyptraeidae	77	116	0.655172	0.001	0.00398406	Same	-	-	-	-	Fig 19	16S, 28S, COI	Parsimony	72	76	39	0.02008
Haasl	2000	Phylogenetic Relationships among Nassariid Gastropods	Journal of Paleontology	74:839-852	Gastropoda	Nassariidae	22	35	0.285714	0.947	0.41517	Galindo et al	2016	The phylogeny and systematics of the Nassariidae revisited (Gastropoda, Buccinoidea)	Molecular Phylogenetics and Evolution	99:337-353	Fig 1	16S, 12S, COI	ML	17	10	23	0.8273
Vermeij & Carlsson	2000	The muricid gastropod subfamily Rapaninae: phylogeny and ecological history	Paleobiology	26:19-46	Gastropoda	Rapaninae	24	49	0.285714	0.719	0.64671	Claremont et al	2013	Global phylogeny and new classification of the Rapaninae (Gastropoda: Muricidae), dominant molluscan predators on tropical rocky seashores	Molecular Phylogenetics and Evolution	66:91-102	Fig 1	16S, 12S, 28S, COI	Bayesian	16	7	28	0.4194
							2478	9691
Not good enough molecular coverage
Williams et al	1996	A supra-ordinal classification of the Brachiopoda	Philosophical Transactions: Biological Sciences	351:1171-1193	Brachiopoda	Brachiopoda	10	51	0.215686				-
Johnson & Patterson	1996	Relationships of Lower Euteleostean Fishes	Interrelationships of Fishes	pp.251-332	Non-acanthopterygian osteichthyes	Osmeridae	16	108	0.209091
Costa	2008	Monophyly and taxonomy of the Neotropical seasonal killifish genus Leptolebias (Teleostei: Aplocheiloidei:Rivulidae), with the description of a new genus	Zoological Journal of the Linnean Society	153:147-160	Acanthopterygii	Aplocheilidae	12	67	0.522388
Harold & Weitzman	1996	Interrelationships of Stomiiform Fishes	Interrelationships of Fishes	pp.333-353	Non-acanthopterygian osteichthyes	Stomiiformes	15	51	0.352941
Johnson & Patterson	1993	Percomorph phylogeny: A survey of acanthomorphs and a new proposal	Bulletin of Marine Science	52:554-626	Non-acanthopterygian osteichthyes	Acanthomorphi	16	38	0.289474
Oakley	2005	Myodocopa (Crustacea: Ostracoda) as models for evolutionary studies of light and vision: multiple origins of bioluminescence and extreme sexual dimorphism	Hydrobiologia	538:179-192	Crustacea	Myodocopa	16	30	0.7
Park et al	2002	Phylogenetic Relationships of Gomphocythere (Ostracoda) in Lake Tanganyika, East Africa	Journal of Crustacean Biology	22:15-27	Crustacea	Gomphocythere	17	36	0.472222
Karasawa & Kato	2003	The family Goneplacidae MacLeay, 1838 (Crustacea:Decapoda: Brachyura): systematics, phylogeny, and fossil records	Paleontological Research	7:129-151	Crustacea	Goneplacidae	15	41	0.341463
Hill	2005	Integration of Morphological Data Sets for Phylogenetic Analysis of Amniota: The Importance of Integumentary Characters and Increased Taxonomic Sampling	Systematic Biology	54:530-547	Non-avian sauropsids	Sauropsida	20	283	0.222615
Schander et al	1999	Anatomy, phylogeny and biology of Odostomella and Herviera, with the description of a new species of Odostomella	Ophelia	51:39-76	Gastropoda	Pyramidellidae	16	36	0.666667
Rosenberg	1996	Independent Evolution of Terrestriality in Atlantic Truncatellid Gastropods	Evolution	50:682-693	Gastropoda	Truncatellidae	14	33	0.606061
Removed due to overlap with included datasets
Carvalho	1996	Higher-Level Elasmobranch Phylogeny, Basal Squaleans, and Paraphyly	Interrelationships of Fishes	pp.35-62		Elasmobranchi	18	64	0.34375
Imamura	1996	Phylogeny of the Family Platycephalidae and Related Taxa (Pisces : Scorpaeniformes)	Species Diversity	1:123-233		Platycephalidae	30	67	0.253731
Wilkison & Nussbaum	1996	On the Phylogenetic Position of the Uraeotyphlidae (Amphibia: Gymnophiona)	Copeia	3:550-562		Uraeotyphlidae	15	47	0.404255
Larson & Dimmick	1993	Phylogenetic Relationships of the Salamander Families: An Analysis of Congruence among Morphological and Molecular Characters	Herpetological Monographs	7:77-93		Caudata	14	30	0.5
Wiens & Etheridge	2003	PHYLOGENETIC RELATIONSHIPS OF HOPLOCERCID LIZARDS: CODING AND COMBINING MERISTIC, MORPHOMETRIC, AND POLYMORPHIC DATA USING STEP MATRICES	Herpetologica	59:375-398		Hoplocercidae	17	45	0.666667			-	-
Mayr & Clarke	2003	The deep divergences of neornithine birds: a phylogenetic analysis of morphological characters	Cladistics	19:527-553		Neornithines	32	138	0.23913
Heyning	1997	SPERM WHALE PHYLOGENY REVISITED: ANALYSIS OF THE MORPHOLOGICAL Evidence	Marine Mammal Science	13:596-613		Cetacea	10	36	0.361111
O'Leary et al	2013	The Placental Mammal Ancestor and the Post–K-Pg Radiation of Placentals	Science	339:662-667		Mammalia	46	3416	0.183548
Perez-Losada et al	2008	The tempo and mode of barnacle evolution	Molecular Phylogenetics and Evolution	46:328-346		Thoracica	18	38	0.263158
